# Supplementary material for: Comprehensive analysis of expression, prognosis and immune infiltration for TIMPs in glioblastoma
Source: BMC Neurol. 2021 Nov 15;21:447. doi: 10.1186/s12883-021-02477-1 (PMC8591954; doi:10.1186/s12883-021-02477-1)
Supplement: Supplementary file 1 — Additional file 1. [file 12883_2021_2477_MOESM1_ESM.xlsx]

## Sheet: Sheet1
		TIMP1	TIMP2	TIMP3	TIMP4
Gender	Female-Male	0.87	0.96	0.39	0.34
IDH1_status	Wild-Mutant	4.6e-36	0.00045	0.13	0.37
MGMT_status	Unmethylated-Methylated	0.003	0.99	0.47	0.26
Subtype	Classical-Mesenchymal	3.2e-14	1.6e-10	0.037	1.7e-06
	Classical-Proneural	4e-21	1	0.001	1
	Mesenchymal-Proneural	3.3e-52	2.1e-09	0.87	4.6e-06
